# Supplementary material for: Concurrent white matter bundles and grey matter networks using independent component analysis
Source: Neuroimage. 2018 Apr 15;170:296–306. doi: 10.1016/j.neuroimage.2017.05.012 (PMC6318261; doi:10.1016/j.neuroimage.2017.05.012)
Supplement: Supplementary file 2 — Supplementary material [file mmc2.xlsx]

## Sheet: Sheet1
Supplementary Table 2: Demographic, Behavioural, Cognitive and Structural MRI measures included in this study
HCP Code	Short Description
IsFemale	Gender
Age	Age
MMSE_Score	MMSE Score
PSQI_Score	Pittsburgh Sleep Quality Score
PicSeq_Unadj	Picture Sequence Unadj
CardSort_Unadj	Card Sorting Unadj
Flanker_Unadj	Flanker Unadj
PMAT24_A_CR	Penn Progressive Matrices Correct
PMAT24_A_SI	Penn Progressive Matrices Skipped
PMAT24_A_RTCR	Penn Progressive Matrices Reaction Time (Correct)
ReadEng_Unadj	Oral Reading Recognition Unadj
PicVocab_Unadj	Picture Vocabulary Unadj
ProcSpeed_Unadj	Processing Speed Unadj
DDisc_AUC_200	Delayed Discounting AUC $200
DDisc_AUC_40K	Delayed Discounting AUC $40K
VSPLOT_TC	Variable Short Penn Line Orientation Total Correct
VSPLOT_CRTE	Variable Short Penn Line Orientation Reaction Time Scaled
VSPLOT_OFF	Variable Short Penn Line Orientation Total Positions Off
SCPT_TP	Short Penn Continuous Performance Test True Positives
SCPT_TN	Short Penn Continuous Performance Test True Negatives
SCPT_FP	Short Penn Continuous Performance Test False Positives
SCPT_FN	Short Penn Continuous Performance Test False Negatives
SCPT_TPRT	Short Penn Continuous Performance Test Median Response Time True Positives
SCPT_SEN	Short Penn Continuous Performance Test Sensitivity
SCPT_SPEC	Short Penn Continuous Performance Test Specificity
SCPT_LRNR	Short Penn Continuous Performance Test Longust Run of Non-Response
IWRD_TOT	Penn Word Memory Test Total Correct
IWRD_RTC	Penn Word Memory Test Median Reaction Time for Correct
ListSort_Unadj	List Sorting Unadj
ListSort_AgeAdj	List Sorting AgeAdj
ER40_CR	Penn Emotion Recognition Test Total Correct
ER40_CRT	Penn Emotion Recognition Test Median Reaction Time for Correct
ER40ANG	Penn Emotion Recognition Test Correct Anger
ER40FEAR	Penn Emotion Recognition Test Correct Fear
ER40NOE	Penn Emotion Recognition Test Correct Neutral
ER40SAD	Penn Emotion Recognition Test Correct Sad
AngAffect_Unadj	Anger Affect Unadj
AngHostil_Unadj	Anger Hostility Unadj
AngAggr_Unadj	Anger Physical Aggression Unadj
FearAffect_Unadj	Fear Affect Unadj
FearSomat_Unadj	Fear Somatic Arousal Unadj
Sadness_Unadj	Sadness Unadj
LifeSatisf_Unadj	LifeSatisfaction Unadj
MeanPurp_Unadj	Meaning and Purpose Unadj
PosAffect_Unadj	Positive Affect Unadj
Friendship_Unadj	Friendship Unadj
Loneliness_Unadj	Loneliness Unadj
PercHostil_Unadj	Perceived Hostility Unadj
PercReject_Unadj	Perceived Rejection Unadj
EmotSupp_Unadj	Emotional Support Unadj
InstruSupp_Unadj	Instrumental Support Unadj
PercStress_Unadj	Perceived Stress Unadj
SelfEff_Unadj	Self-Efficacy Unadj
Endurance_Unadj	Endurance Unadj
GaitSpeed_Comp	GaitSpeed Score
Dexterity_Unadj	Dexterity Unadj
Strength_Unadj	Strength Unadj
NEOFAC_A	Five Factor Model Agreeableness
NEOFAC_O	Five Factor Model Openness
NEOFAC_C	Five Factor Model Conscientiousness
NEOFAC_N	Five Factor Model Neuroticism
NEOFAC_E	Five Factor Model Extraversion
Noise_Comp	Words in Noise Score
Odor_Unadj	Odor Unadj
PainInterf_Tscore	Pain Interference Score
Taste_Unadj	Taste Unadj
Mars_Log_Score	Mars Contrast Sensitivity Score
Mars_Final	Mars Final Contrast Sensitivity Score
FS_IntraCranial_Vol	IntraCranial Volume
FS_BrainSeg_Vol	BrainSeg Volume
FS_BrainSeg_Vol_No_Vent	FS_BrainSeg Volume No Ventricles
FS_BrainSeg_Vol_No_Vent_Surf	BrainSeg Volume No Ventricles Surface
FS_LCort_GM_Vol	Left Cortical Grey Matter Volume
FS_RCort_GM_Vol	Right Cortical Grey Matter Volume
FS_TotCort_GM_Vol	Total Cortical GM Volume
FS_SubCort_GM_Vol	SubCortical Grey Matter Volume
FS_Total_GM_Vol	Total Grey Matter Volume
FS_SupraTentorial_Vol	SupraTentorial Volume
FS_L_WM_Vol	Left White Matter Volume
FS_R_WM_Vol	Right White Matter Volume
FS_Tot_WM_Vol	Total White Matter Volume
FS_Mask_Vol	Mask Volume
FS_BrainSegVol_eTIV_Ratio	Brain Segmentation Volume / estimated Total Intracranial Volume_Ratio
FS_MaskVol_eTIV_Ratio	Mask Volume / estimated Total Intracranial Volume_Ratio
FS_LH_Defect_Holes	Left Hemisphere Defect Holes
FS_RH_Defect_Holes	Right Hemisphere Defect Holes
FS_Total_Defect_Holes	Total Defect Holes
FS_L_LatVent_Vol	Left Lateral Ventricle Volume
FS_L_InfLatVent_Vol	Left Inferior Lateral Ventricle Volume
FS_L_Cerebellum_WM_Vol	Left Cerebellum White Matter Volume
FS_L_Cerebellum_Cort_Vol	Left Cerebellum Cortex Volume
FS_L_ThalamusProper_Vol	Left Thalamus Proper Volume
FS_L_Caudate_Vol	Left Caudate Volume
FS_L_Putamen_Vol	Left Putamen Volume
FS_L_Pallidum_Vol	Left Pallidum Volume
FS_3rdVent_Vol	3rd Ventricle Volume
FS_4thVent_Vol	4th Ventricle Volume
FS_BrainStem_Vol	Brain Stem Volume
FS_L_Hippo_Vol	Left Hippocampus Volume
FS_L_Amygdala_Vol	Left Amygdala Volume
FS_CSF_Vol	CSF Volume
FS_L_AccumbensArea_Vol	Left Accumbens Area Volume
FS_L_VentDC_Vol	Left Ventral Diencephelon Volume
FS_L_Vessel_Vol	Left Vessel Volume
FS_L_ChoroidPlexus_Vol	Left Choroid Plexus Volume
FS_R_LatVent_Vol	Right Lateral Ventricle Volume
FS_R_InfLatVent_Vol	Right Inferior Lateral Ventricle Volume
FS_R_Cerebellum_WM_Vol	Right Cerebellum White Matter Volume
FS_L_Cerebellum_Cort_Vol	Left Cerebellum Cortex Volume
FS_R_ThalamusProper_Vol	Right Thalamus Proper Volume
FS_R_Caudate_Vol	Right Caudate Volume
FS_R_Putamen_Vol	Right Putamen Volume
FS_R_Pallidum_Vol	Right Pallidum Volume
FS_R_Hippo_Vol	Right Hippo Volume
FS_R_Amygdala_Vol	Right Amygdala Volume
FS_R_AccumbensArea_Vol	Right Accumbens Area Volume
FS_R_VentDC_Vol	Right Ventral Diencephelon Volume
FS_R_Vessel_Vol	Right Vessel Volume
FS_R_ChoroidPlexus_Vol	Right Choroid Plexus Volume
FS_5thVent_Vol	5th Ventricle Volume
FS_WM_Hypointens_Vol	White Matter Hypointensity Volume
FS_OpticChiasm_Vol	Optic Chiasm Volume
FS_CC_Posterior_Vol	Corpus Callosum Posterior Volume
FS_CC_MidPosterior_Vol	Corpus Callosum MidPosterior Volume
FS_CC_Central_Vol	Corpus Callosum Central Volume
FS_CC_MidAnterior_Vol	Corpus Callosum MidAnterior Volume
FS_CC_Anterior_Vol	Corpus Callosum Anterior Volume
FS_L_Bankssts_Area	Left Bankssts Area
FS_L_Caudalanteriorcingulate_Area	Left Caudal Anterior Cingulate Area
FS_L_Caudalmiddlefrontal_Area	Left Caudal Middle Frontal Area
FS_L_Cuneus_Area	Left Cuneus Area
FS_L_Entorhinal_Area	Left Entorhinal Area
FS_L_Fusiform_Area	Left Fusiform Area
FS_L_Inferiorparietal_Area	Left Inferior Parietal Area
FS_L_Inferiortemporal_Area	Left Inferior Temporal Area
FS_L_Isthmuscingulate_Area	Left Isthmus Cingulate Area
FS_L_Lateraloccipital_Area	Left Lateral Occipital Area
FS_L_Lateralorbitofrontal_Area	Left Lateral Orbitofrontal Area
FS_L_Lingual_Area	Left Lingual Area
FS_L_Medialorbitofrontal_Area	Left Medial Orbitofrontal Area
FS_L_Middletemporal_Area	Left Middle Temporal Area
FS_L_Parahippocampal_Area	Left Parahippocampal Area
FS_L_Paracentral_Area	Left Paracentral Area
FS_L_Parsopercularis_Area	Left Pars Opercularis Area
FS_L_Parsorbitalis_Area	Left Pars Orbitalis Area
FS_L_Parstriangularis_Area	Left Pars Triangularis Area
FS_L_Pericalcarine_Area	Left Pericalcarine Area
FS_L_Postcentral_Area	Left Postcentral Area
FS_L_Posteriorcingulate_Area	Left Posterior Cingulate Area
FS_L_Precentral_Area	Left Precentral Area
FS_L_Precuneus_Area	Left Precuneus Area
FS_L_Rostralanteriorcingulate_Area	Left Rostral Anterior Cingulate Area
FS_L_Rostralmiddlefrontal_Area	Left Rostral Middle Frontal Area
FS_L_Superiorfrontal_Area	Left Superior Frontal Area
FS_L_Superiorparietal_Area	Left Superior Parietal Area
FS_L_Superiortemporal_Area	Left Superior Temporal Area
FS_L_Supramarginal_Area	Left Supramarginal Area
FS_L_Frontalpole_Area	Left Frontal Pole Area
FS_L_Temporalpole_Area	Left Temporal Pole Area
FS_L_Transversetemporal_Area	Left Transverse Temporal Area
FS_L_Insula_Area	Left Insula Area
FS_R_Bankssts_Area	Right Bankssts Area
FS_R_Caudalanteriorcingulate_Area	Right Caudal Anterior Cingulate Area
FS_R_Caudalmiddlefrontal_Area	Right Caudal Middle Frontal Area
FS_R_Cuneus_Area	Right Cuneus Area
FS_R_Entorhinal_Area	Right Entorhinal Area
FS_R_Fusiform_Area	Right Fusiform Area
FS_R_Inferiorparietal_Area	Right Inferior Parietal Area
FS_R_Inferiortemporal_Area	Right Inferior Temporal Area
FS_R_Isthmuscingulate_Area	Right Isthmus Cingulate Area
FS_R_Lateraloccipital_Area	Right Lateral Occipital Area
FS_R_Lateralorbitofrontal_Area	Right Lateral Orbitofrontal Area
FS_R_Lingual_Area	Right Lingual Area
FS_R_Medialorbitofrontal_Area	Right Medial Orbitofrontal Area
FS_R_Middletemporal_Area	Right Middle Temporal Area
FS_R_Parahippocampal_Area	Right Parahippocampal Area
FS_R_Paracentral_Area	Right Paracentral Area
FS_R_Parsopercularis_Area	Right Pars Opercularis Area
FS_R_Parsorbitalis_Area	Right Pars Orbitalis Area
FS_R_Parstriangularis_Area	Right Pars Triangularis Area
FS_R_Pericalcarine_Area	Right Pericalcarine Area
FS_R_Postcentral_Area	Right Postcentral Area
FS_R_Posteriorcingulate_Area	Right Posterior Cingulate Area
FS_R_Precentral_Area	Right Precentral Area
FS_R_Precuneus_Area	Right Precuneus Area
FS_R_Rostralanteriorcingulate_Area	Right Rostral Anterior Cingulate Area
FS_R_Rostralmiddlefrontal_Area	Right Rostral Middle Frontal Area
FS_R_Superiorfrontal_Area	Right Superior Frontal Area
FS_R_Superiorparietal_Area	Right Superior Parietal Area
FS_R_Superiortemporal_Area	Right Superior Temporal Area
FS_R_Supramarginal_Area	Right Supramarginal Area
FS_R_Frontalpole_Area	Right Frontal Pole Area
FS_R_Temporalpole_Area	Right Temporal Pole Area
FS_R_Transversetemporal_Area	Right Transverse Temporal Area
FS_R_Insula_Area	Right Insula Area
FS_L_Bankssts_Thck	Left Bankssts Thickness
FS_L_Caudalanteriorcingulate_Thck	Left Caudal Anterior Cingulate Thickness
FS_L_Caudalmiddlefrontal_Thck	Left Caudal Middle Frontal Thickness
FS_L_Cuneus_Thck	Left Cuneus Thickness
FS_L_Entorhinal_Thck	Left Entorhinal Thickness
FS_L_Fusiform_Thck	Left Fusiform Thickness
FS_L_Inferiorparietal_Thck	Left Inferior Parietal Thickness
FS_L_Inferiortemporal_Thck	Left Inferior Temporal Thickness
FS_L_Isthmuscingulate_Thck	Left Isthmus Cingulate Thickness
FS_L_Lateraloccipital_Thck	Left Lateral Occipital Thickness
FS_L_Lateralorbitofrontal_Thck	Left Lateral Orbitofrontal Thickness
FS_L_Lingual_Thck	Left Lingual Thickness
FS_L_Medialorbitofrontal_Thck	Left Medial Orbitofrontal Thickness
FS_L_Middletemporal_Thck	Left Middle Temporal Thickness
FS_L_Parahippocampal_Thck	Left Parahippocampal Thickness
FS_L_Paracentral_Thck	Left Paracentral Thickness
FS_L_Parsopercularis_Thck	Left Pars Opercularis Thickness
FS_L_Parsorbitalis_Thck	Left Pars Orbitalis Thickness
FS_L_Parstriangularis_Thck	Left Pars Triangularis Thickness
FS_L_Pericalcarine_Thck	Left Pericalcarine Thickness
FS_L_Postcentral_Thck	Left Postcentral Thickness
FS_L_Posteriorcingulate_Thck	Left Posterior Cingulate Thickness
FS_L_Precentral_Thck	Left Precentral Thickness
FS_L_Precuneus_Thck	Left Precuneus Thickness
FS_L_Rostralanteriorcingulate_Thck	Left Rostral Anterior Cingulate Thickness
FS_L_Rostralmiddlefrontal_Thck	Left Rostral Middle Frontal Thickness
FS_L_Superiorfrontal_Thck	Left Superior Frontal Thickness
FS_L_Superiorparietal_Thck	Left Superior Parietal Thickness
FS_L_Superiortemporal_Thck	Left Superior Temporal Thickness
FS_L_Supramarginal_Thck	Left Supramarginal Thickness
FS_L_Frontalpole_Thck	Left Frontal Pole Thickness
FS_L_Temporalpole_Thck	Left Temporal Pole Thickness
FS_L_Transversetemporal_Thck	Left Transverse Temporal Thickness
FS_L_Insula_Thck	Left Insula Thickness
FS_R_Bankssts_Thck	Right Bankssts Thickness
FS_R_Caudalanteriorcingulate_Thck	Right Caudal Anterior Cingulate Thickness
FS_R_Caudalmiddlefrontal_Thck	Right Caudal Middle Frontal Thickness
FS_R_Cuneus_Thck	Right Cuneus Thickness
FS_R_Entorhinal_Thck	Right Entorhinal Thickness
FS_R_Fusiform_Thck	Right Fusiform Thickness
FS_R_Inferiorparietal_Thck	Right Inferior Parietal Thickness
FS_R_Inferiortemporal_Thck	Right Inferior Temporal Thickness
FS_R_Isthmuscingulate_Thck	Right Isthmus Cingulate Thickness
FS_R_Lateraloccipital_Thck	Right Lateral Occipital Thickness
FS_R_Lateralorbitofrontal_Thck	Right Lateral Orbitofrontal Thickness
FS_R_Lingual_Thck	Right Lingual Thickness
FS_R_Medialorbitofrontal_Thck	Right Medial Orbitofrontal Thickness
FS_R_Middletemporal_Thck	Right Middle Temporal Thickness
FS_R_Parahippocampal_Thck	Right Parahippocampal Thickness
FS_R_Paracentral_Thck	Right Paracentral Thickness
FS_R_Parsopercularis_Thck	Right Pars Opercularis Thickness
FS_R_Parsorbitalis_Thck	Right Pars Orbitalis Thickness
FS_R_Parstriangularis_Thck	Right Pars Triangularis Thickness
FS_R_Pericalcarine_Thck	Right Pericalcarine Thickness
FS_R_Postcentral_Thck	Right Postcentral Thickness
FS_R_Posteriorcingulate_Thck	Right Posterior Cingulate Thickness
FS_R_Precentral_Thck	Right Precentral Thickness
FS_R_Precuneus_Thck	Right Precuneus Thickness
FS_R_Rostralanteriorcingulate_Thck	Right Rostral Anterior Cingulate Thickness
FS_R_Rostralmiddlefrontal_Thck	Right Rostral Middle Frontal Thickness
FS_R_Superiorfrontal_Thck	Right Superior Frontal Thickness
FS_R_Superiorparietal_Thck	Right Superior Parietal Thickness
FS_R_Superiortemporal_Thck	Right Superior Temporal Thickness
FS_R_Supramarginal_Thck	Right Supramarginal Thickness
FS_R_Frontalpole_Thck	Right Frontal Pole Thickness
FS_R_Temporalpole_Thck	Right Temporal Pole Thickness
FS_R_Transversetemporal_Thck	Right Transverse Temporal Thickness
FS_R_Insula_Thck	Right Insula Thickness
