# Supplementary material for: Concurrent white matter bundles and grey matter networks using independent component analysis
Source: Neuroimage. 2018 Apr 15;170:296–306. doi: 10.1016/j.neuroimage.2017.05.012 (PMC6318261; doi:10.1016/j.neuroimage.2017.05.012)
Supplement: Supplementary file 3 — Supplementary material A note on format Images in Supplementary Images 1–7 are cifti format files (allowing for mixed volume / surface data) in standard “greyordinate space” as in Glasser et al. (2013). They can be loaded in the connectome workbench image viewer: https://www.humanconnectome.org/software/connectome-workbench.html. Images in Supplementary Images 8 and 9 are nifti files in 2mm MNI space. Supplementary Images 1–5: Hard surface cortical parcellation of the Independent Component Analysis on the cortical surface for 5 different dimensionality of ICA: 50, 100, 150, 200 and 300. Supplementary Images 6 and 7: Raw and thresholded independent component analysis images in cifti format for the k=50 ICA. Supplementary Images 8 and 9: Raw and thresholded patterns of tractography derived from the independent component analysis in Supplementary Image 6. Images are ordered according to the ICA output in Supplementary Images 6 and 7. [file mmc10.tar]

Archive with 1 entries (1 files):
- SupplementaryImages.zip
